# Supplementary material for: We perceive a mind in a robot when we help it
Source: PLoS One. 2017 Jul 20;12(7):e0180952. doi: 10.1371/journal.pone.0180952 (PMC5519054; doi:10.1371/journal.pone.0180952)
Supplement: S1 Dataset — (CSV) [file pone.0180952.s001.csv]

id	perspective	action-type	sex	age	psychopathy1	psychopathy2	psychopathy3	psychopathy4	check1	psychopathy5	psychopathy6	psychopathy7	check2	psychopathy8	psychopathy9	psychopathy10	psychopathy11	psychopathy12	psychopathy13	check3	psychopathy14	psychopathy15	readTime_actor_help	readTime_actor_control	readTime_observer_help	readTime_observer_control	pain	pleasure	embarrassment	personality	consciousness	hunger	joy	anger	pride	desire	fear	planning	self-control	memory	thought	communication	morality	emotion-cognition	throw-away	hit	q5s6	compassion	protect
1	2	2	2	22	1	3	5	4	1	2	4	4	5	2	3	4	2	5	2	5	2	3	.	.	17.994	.	3	4	4	3	3	6	4	4	4	5	5	6	6	7	6	6	5	5	4	5	3	4	4
2	2	1	2	19	1	1	5	5	1	1	3	1	5	1	1	5	1	1	1	5	1	1	.	.	.	27.875	1	5	5	5	5	1	7	7	7	4	4	1	3	7	4	7	2	6	6	6	4	5	3
3	1	2	2	21	1	1	1	3	1	3	5	4	5	1	1	2	1	1	1	5	1	3	22.095	.	.	.	5	5	5	5	5	3	6	6	6	3	2	7	7	7	5	5	5	3	4	5	3	4	4
4	1	1	2	19	1	1	4	5	1	1	5	2	5	1	1	3	1	1	1	5	1	3	.	23.254	.	.	1	1	1	1	1	1	1	1	1	1	1	6	6	7	5	4	1	1	2	5	3	4	4
5	2	1	2	19	1	3	4	4	1	1	2	2	5	1	3	4	2	2	2	5	2	2	.	.	.	47.211	1	5	5	5	6	1	5	2	2	2	2	6	6	7	6	6	6	5	6	4	2	5	5
6	1	1	1	19	1	2	5	4	1	2	2	5	4	2	3	4	2	2	2	5	2	5	.	51.239	.	.	1	1	1	1	1	1	1	1	1	1	1	7	7	5	1	1	1	1	5	6	4	4	3
7	2	1	1	19	1	4	1	5	1	1	5	3	3	2	1	5	1	1	1	5	1	2	.	.	.	51.606	1	6	3	6	6	1	6	6	5	3	5	6	6	6	6	6	4	6	5	6	3	5	5
8	2	2	2	18	1	1	1	5	1	2	4	3	5	1	1	2	2	3	2	5	1	1	.	.	22.46	.	5	6	3	6	7	2	6	5	4	4	3	6	5	7	5	7	5	6	6	6	5	6	6
9	1	1	1	21	1	2	4	5	1	1	2	4	5	1	1	5	1	1	1	5	1	5	.	26.903	.	.	3	6	5	6	6	2	6	3	2	2	3	7	6	7	5	6	6	6	5	6	4	5	5
10	1	1	1	21	1	1	4	5	1	1	4	2	5	1	2	5	3	2	3	5	2	2	.	32.301	.	.	4	3	2	3	3	1	3	2	3	2	1	4	4	6	4	2	2	2	5	6	2	5	5
11	2	2	1	21	2	1	3	5	1	2	3	4	4	2	2	4	2	2	3	5	2	2	.	.	64.469	.	2	5	2	4	4	2	5	3	3	2	2	5	5	5	5	5	5	5	4	5	2	4	4
12	2	1	1	19	1	1	2	5	1	1	2	3	5	1	1	5	1	1	1	5	1	1	.	.	.	28.767	1	1	1	1	4	1	1	1	1	1	1	5	7	6	5	3	1	1	6	6	4	5	5
13	2	2	1	19	2	4	5	4	1	2	2	4	5	5	2	4	2	1	2	5	2	1	.	.	47.481	.	1	6	1	3	2	5	7	3	3	5	2	6	3	5	5	6	6	3	5	6	4	5	5
14	1	1	1	20	1	2	5	5	2	1	5	1	5	1	1	5	1	2	2	5	3	1	.	3320.972	.	.	6	6	4	3	6	3	5	3	5	5	3	7	7	7	7	6	3	3	5	6	4	6	5
15	2	1	1	21	2	4	3	4	4	4	3	2	3	3	3	4	3	4	2	4	2	3	.	.	.	48.14	1	1	1	4	4	1	2	1	1	1	2	5	6	6	5	6	5	5	4	6	3	4	3
16	2	1	1	19	1	1	3	5	1	3	3	5	5	5	4	5	1	1	1	5	3	1	.	.	.	31.151	1	1	1	1	1	1	1	1	1	1	1	1	1	1	1	1	1	1	6	6	4	6	6
17	2	2	2	20	2	2	4	4	1	2	4	2	5	5	2	5	2	2	4	5	2	4	.	.	30.347	.	1	5	2	4	5	2	5	4	4	2	1	5	5	6	3	6	6	6	5	6	4	5	4
18	2	2	2	19	1	1	1	5	1	1	4	1	5	1	1	2	1	1	1	5	1	1	.	.	38.512	.	3	3	2	3	3	3	3	3	3	3	3	3	3	4	4	4	4	4	4	5	5	3	3
19	1	1	1	20	3	3	4	2	1	2	1	3	4	4	3	2	4	4	2	5	3	4	.	20.693	.	.	6	2	2	2	5	2	2	2	2	6	6	6	6	6	2	5	2	2	5	6	3	5	5
20	1	2	2	21	2	2	2	4	1	3	2	2	5	2	2	2	2	2	2	5	2	3	18.446	.	.	.	1	1	1	1	1	1	1	1	1	1	1	5	5	7	7	5	5	4	4	6	2	5	5
21	2	2	2	20	2	1	1	5	1	3	3	4	5	2	3	3	4	3	3	5	3	1	.	.	19.442	.	1	4	4	2	4	1	1	1	2	1	1	7	5	6	4	3	3	2	6	6	6	6	5
22	2	2	1	23	1	2	4	5	1	2	4	2	5	1	2	4	2	2	1	5	1	3	.	.	28.212	.	6	6	7	5	5	4	3	4	5	5	5	1	1	1	1	1	1	1	6	6	4	5	5
23	2	1	1	20	1	2	5	4	1	1	3	4	3	4	4	4	2	4	4	5	4	3	.	.	.	38.03	2	6	6	6	2	2	6	6	6	2	6	7	7	7	4	6	7	5	5	5	4	4	4
24	1	1	1	20	2	4	5	3	1	4	2	4	4	4	4	2	3	4	3	5	4	2	.	35.584	.	.	1	3	3	3	2	2	2	2	2	2	2	2	5	5	3	5	4	3	4	4	4	4	4
25	2	2	2	20	1	1	2	5	1	2	2	4	5	1	1	5	1	1	1	5	1	1	.	.	20.402	.	3	6	1	6	6	2	7	3	5	2	2	6	6	6	6	6	6	6	5	6	3	6	5
26	1	2	2	22	1	1	4	4	1	1	4	2	5	2	3	5	1	1	1	5	1	4	34.399	.	.	.	5	5	5	6	5	3	5	5	6	5	5	6	6	6	6	6	6	6	6	6	4	6	6
27	2	2	1	20	1	3	4	4	1	1	3	1	5	2	3	2	2	2	2	5	3	3	.	.	16.429	.	2	3	3	1	1	1	2	2	2	2	2	2	2	4	2	4	2	3	5	6	4	5	4
28	2	1	2	20	4	4	5	3	1	3	1	4	4	4	3	2	4	4	4	3	2	4	.	.	.	47.846	2	2	2	2	2	2	2	2	2	2	2	5	5	4	2	2	2	2	2	4	2	3	3
29	2	1	1	30	2	2	4	3	1	2	3	2	5	2	2	3	3	2	2	5	2	3	.	.	.	39.378	2	2	2	2	2	2	2	2	2	2	2	5	2	6	4	3	6	4	4	5	4	4	3
30	2	1	1	20	3	4	3	4	1	3	2	4	5	3	1	2	3	3	3	5	2	4	.	.	.	46.405	2	2	2	2	2	2	2	2	2	2	2	6	2	6	6	2	6	2	2	6	4	5	5
31	2	1	2	32	2	1	3	5	1	2	2	2	4	4	3	3	3	3	2	5	3	4	.	.	.	6.854	5	6	5	5	5	1	5	5	5	5	5	7	5	7	7	7	7	5	4	4	3	4	4
32	1	1	2	21	1	4	2	2	1	1	3	1	5	1	1	5	2	2	2	5	3	2	.	20.491	.	.	2	2	2	2	2	2	2	2	2	2	2	6	6	6	4	4	4	2	6	6	4	6	6
33	2	1	1	28	2	4	1	5	1	1	1	3	5	1	1	5	1	1	1	5	1	3	.	.	.	26.863	1	1	1	1	1	1	1	1	1	1	1	5	5	5	5	6	4	5	4	6	2	4	5
34	1	1	2	26	1	5	4	5	2	4	5	4	5	1	1	5	2	5	1	5	2	1	.	44.473	.	.	1	1	1	1	1	1	1	1	1	1	1	7	7	7	7	7	7	7	6	6	6	6	6
35	2	1	1	20	3	4	4	2	1	2	2	4	5	4	5	1	4	4	5	5	4	2	.	.	.	39.417	1	1	1	1	1	1	1	1	1	1	1	7	7	5	5	1	1	1	4	4	1	3	3
36	1	2	1	21	4	1	1	1	1	1	2	2	2	2	2	2	1	1	1	1	1	1	23.704	.	.	.	4	2	2	2	2	2	1	1	1	1	1	1	1	1	1	1	1	1	6	6	5	2	3
37	2	1	2	48	2	2	2	5	1	1	4	2	4	1	1	5	1	1	1	5	1	1	.	.	.	26.64	6	6	6	5	5	2	5	5	6	5	3	5	5	6	5	6	6	6	5	5	5	5	5
38	2	2	2	40	1	1	4	1	1	1	4	1	5	1	1	5	1	1	1	5	3	5	.	.	27.356	.	1	4	1	4	4	1	4	4	4	1	1	6	4	7	4	5	4	4	6	5	2	4	3
39	2	1	2	20	2	3	2	5	1	2	4	5	5	2	3	3	4	2	2	4	4	4	.	.	.	33.323	1	1	1	5	5	1	3	3	3	3	3	6	7	7	5	6	7	5	5	6	5	5	5
40	2	2	1	21	3	4	4	3	1	3	2	4	4	3	3	3	3	4	3	5	3	4	.	.	26.513	.	2	2	2	2	3	2	2	2	2	2	2	5	5	5	5	5	2	2	3	5	1	3	4
41	1	1	1	50	1	1	4	5	1	1	4	4	5	3	1	2	1	1	2	5	1	2	.	42.948	.	.	4	4	4	4	4	4	4	4	4	4	4	4	4	4	4	4	4	4	5	5	5	3	4
42	1	2	1	19	1	3	4	4	1	2	3	2	4	4	2	2	1	2	1	5	3	4	34.232	.	.	.	3	5	2	4	6	2	3	3	3	6	3	6	6	7	3	5	3	3	5	5	2	4	4
43	2	1	2	20	1	1	5	5	1	1	5	1	5	1	1	4	1	2	1	5	1	1	.	.	.	30.641	1	1	1	1	1	1	1	1	1	1	1	1	1	1	1	1	1	1	6	6	6	6	6
44	2	2	1	21	2	1	4	4	1	2	2	2	5	1	1	3	2	2	4	5	2	2	.	.	27.963	.	3	2	2	2	2	1	1	1	1	1	1	6	6	6	6	5	5	5	5	5	3	3	3
45	1	2	1	20	1	4	2	5	1	1	3	2	5	4	2	3	2	4	2	5	2	4	49.275	.	.	.	6	6	3	3	5	2	6	5	3	3	5	6	7	6	3	5	5	6	6	6	4	6	6
46	2	2	2	21	2	2	1	5	1	2	2	2	5	4	2	2	1	4	1	5	4	2	.	.	22.771	.	1	6	1	6	6	2	6	6	3	3	5	6	3	5	5	6	5	6	5	5	5	5	3
47	1	1	2	21	2	4	5	4	1	2	4	3	4	2	1	4	1	4	2	4	1	2	.	33.984	.	.	5	5	3	4	6	5	3	2	5	5	6	6	6	7	5	4	4	2	6	6	6	5	5
48	2	1	1	20	1	2	4	5	1	3	2	4	5	2	2	2	4	4	4	5	2	2	.	.	.	37.53	2	6	6	5	5	2	4	2	4	3	3	6	6	6	6	6	6	5	4	6	3	5	5
49	2	1	1	20	2	1	2	3	1	2	4	4	5	2	3	3	1	3	2	5	2	2	.	.	.	14.891	2	2	2	3	3	1	3	3	5	2	4	5	5	7	6	4	4	4	5	6	4	5	5
50	1	1	1	21	1	2	2	5	1	2	2	2	3	1	2	4	1	2	1	5	1	5	.	38.601	.	.	2	2	2	2	2	2	2	2	2	2	2	7	6	7	7	6	5	5	4	5	1	4	5
51	1	2	2	20	1	3	4	5	1	1	5	2	5	1	3	4	1	1	1	5	1	4	24.244	.	.	.	6	6	4	6	6	2	6	3	4	2	2	6	6	5	5	6	6	6	6	6	6	6	6
52	1	1	2	53	1	1	4	4	1	3	3	3	5	1	1	2	1	1	1	5	1	3	.	59.08	.	.	5	5	5	4	5	3	5	4	5	4	5	6	6	7	6	5	6	5	5	6	4	5	5
53	2	2	2	20	2	3	4	4	1	3	4	3	4	2	3	2	3	4	3	5	2	4	.	.	21.935	.	2	3	2	3	3	1	3	3	4	2	2	5	4	7	5	4	4	3	4	6	3	5	4
54	1	2	2	20	2	4	4	3	1	2	2	4	5	2	2	4	3	4	3	5	2	3	53.95	.	.	.	3	6	5	5	6	4	5	5	4	5	5	6	6	6	6	6	6	6	6	6	6	5	4
55	1	2	1	19	2	2	4	2	1	4	1	5	5	5	4	1	4	5	2	5	2	5	24.357	.	.	.	1	1	1	1	1	1	1	1	1	1	1	1	1	7	1	1	1	1	2	5	1	4	5
56	1	2	2	20	2	4	4	5	1	1	3	3	5	1	1	1	4	2	3	5	1	1	49.301	.	.	.	2	4	2	4	5	1	6	6	6	4	3	4	6	7	6	6	6	4	6	6	4	5	5
57	2	2	2	19	2	4	4	4	1	2	3	4	4	3	2	3	4	2	3	5	3	3	.	.	23.514	.	2	3	3	3	5	2	3	3	3	3	3	6	5	6	5	5	5	5	4	6	4	4	5
58	2	2	1	21	1	4	5	3	1	1	3	5	5	2	1	4	4	4	4	5	4	2	.	.	15.94	.	1	1	1	1	1	1	1	1	1	1	1	1	1	1	1	1	1	1	1	6	1	6	6
59	1	1	2	19	2	2	3	5	1	1	4	3	5	1	1	2	3	4	2	5	2	3	.	29.368	.	.	2	5	2	3	3	1	5	2	3	3	3	6	6	6	6	6	6	6	5	6	4	5	5
60	1	2	1	20	1	1	4	3	1	2	4	4	5	2	4	5	1	4	1	5	3	1	40.303	.	.	.	7	7	4	7	7	3	7	3	3	1	2	7	7	6	6	6	7	7	6	6	6	6	5
61	2	1	1	20	2	2	4	3	1	1	2	4	4	2	2	3	2	3	2	5	2	2	.	.	.	54.955	2	2	2	4	4	2	2	2	2	2	2	6	4	4	4	6	4	4	5	5	5	4	4
62	1	1	2	20	2	3	4	4	1	1	3	3	4	2	2	4	3	3	2	4	2	3	.	29.291	.	.	3	3	2	5	5	1	5	3	3	4	3	5	4	5	5	6	4	5	3	5	2	4	4
63	2	1	2	19	1	4	5	4	1	4	5	3	5	1	4	3	3	4	1	5	1	1	.	.	.	37.299	2	5	1	5	5	1	5	3	5	3	3	5	6	6	6	4	6	6	5	6	4	4	4
64	1	1	1	19	1	4	5	2	1	1	2	4	5	2	3	5	2	2	2	5	2	3	.	45.732	.	.	1	1	1	1	1	1	1	1	1	1	1	5	5	5	5	5	3	3	5	6	3	6	6
65	1	2	2	19	1	4	5	4	1	1	2	2	4	2	2	4	3	4	2	5	2	2	45.818	.	.	.	1	6	6	5	5	3	6	1	5	5	3	6	5	6	5	6	6	6	3	5	3	4	4
66	1	1	2	21	3	3	2	4	1	1	2	2	4	2	2	4	2	2	2	4	2	3	.	67.233	.	.	4	5	4	4	5	2	4	2	4	3	4	4	4	5	4	4	3	5	6	6	5	5	5
67	1	2	1	20	4	4	5	2	1	4	1	5	5	4	4	1	4	3	3	5	4	2	32.937	.	.	.	1	1	1	1	1	1	1	1	1	1	1	7	1	7	7	5	1	1	4	4	3	4	4
68	1	1	1	23	3	4	4	4	1	5	1	1	5	1	1	2	4	3	3	3	2	4	.	49.514	.	.	1	1	1	1	4	1	1	1	1	1	1	6	6	7	1	4	1	1	5	6	5	4	5
69	1	1	2	18	1	3	5	5	1	2	1	5	5	1	1	5	5	4	4	5	4	1	.	45.922	.	.	1	1	1	1	1	1	1	1	1	1	1	7	7	7	7	1	1	1	1	5	1	3	3
70	2	1	2	20	1	1	4	3	1	1	2	4	5	1	1	4	1	3	1	5	1	2	.	.	.	23.348	2	2	2	2	2	2	2	2	2	2	2	2	6	6	6	5	6	5	5	6	5	6	6
71	1	2	2	19	2	1	2	4	1	4	4	1	5	1	2	3	1	4	3	5	1	4	31.822	.	.	.	2	2	2	1	2	1	2	2	2	2	2	2	2	1	1	5	2	2	6	6	6	6	5
72	2	1	1	23	1	3	4	5	1	1	2	1	5	1	1	2	2	1	1	5	1	4	.	.	.	54.335	1	1	1	2	1	1	2	1	1	1	1	5	2	5	3	5	1	1	4	6	4	3	4
73	2	1	1	20	1	5	4	3	1	1	1	1	5	1	1	1	4	5	2	5	4	1	.	.	.	23.448	1	1	1	1	1	1	5	1	1	1	1	7	7	7	3	5	1	1	5	6	3	5	5
74	1	2	1	20	2	1	1	5	1	2	3	3	5	2	2	3	2	2	2	5	2	4	59.892	.	.	.	2	4	3	5	5	2	5	4	3	3	3	6	5	6	6	5	5	4	5	6	4	5	5
75	2	1	1	24	1	4	2	4	1	2	4	3	4	1	2	4	2	4	2	5	2	4	.	.	.	70.005	3	3	3	3	5	3	3	3	3	3	3	5	5	5	5	3	2	3	4	6	3	3	4
76	2	2	1	22	2	3	2	1	4	3	1	4	4	5	3	4	2	2	2	5	3	2	.	.	59.124	.	1	1	1	3	3	1	3	2	2	1	2	6	5	6	6	6	4	3	3	6	2	4	5
77	2	1	1	20	3	3	3	3	1	3	2	4	4	3	4	2	3	4	4	5	4	4	.	.	.	15.997	1	1	1	1	1	1	1	1	1	1	1	1	1	1	1	1	1	1	1	4	1	3	2
78	1	1	2	21	2	1	1	5	1	2	4	2	5	1	1	2	1	2	2	5	1	3	.	17.525	.	.	3	3	3	3	6	3	3	3	3	3	3	6	6	6	6	6	6	5	5	5	5	6	6
79	1	2	1	19	1	3	5	4	1	5	4	3	4	3	3	2	3	1	3	5	3	4	25.884	.	.	.	1	6	5	5	6	3	6	5	1	3	1	7	5	7	6	6	5	4	6	6	4	5	5
80	2	2	1	20	5	3	4	1	2	2	1	3	4	4	3	2	3	4	2	5	4	3	.	.	13.114	.	3	4	1	5	5	1	2	2	2	2	2	4	5	5	4	4	5	5	4	6	1	4	4
81	2	2	2	19	2	4	4	5	1	3	1	2	4	2	3	4	2	3	2	5	5	2	.	.	58.991	.	2	4	2	5	6	1	4	2	2	3	3	6	7	4	6	6	5	4	5	6	4	5	5
82	1	1	2	23	1	4	4	2	1	1	2	4	5	2	2	5	2	2	2	5	1	3	.	50.971	.	.	1	1	1	1	1	1	1	1	1	1	1	6	6	7	7	7	6	5	6	6	4	3	3
83	1	1	1	19	1	1	5	5	1	1	1	5	4	1	1	5	5	1	1	5	5	1	.	62.75	.	.	7	7	7	7	7	4	7	7	7	4	7	4	7	7	7	7	7	7	6	6	2	6	6
84	1	1	2	21	2	2	2	5	1	2	3	4	5	2	1	3	2	2	1	5	3	2	.	33.364	.	.	7	7	6	7	7	7	7	7	7	7	7	6	6	6	6	6	6	6	5	6	5	6	6
85	1	2	1	19	4	2	5	5	1	4	1	5	5	1	4	5	1	1	1	3	3	1	44.427	.	.	.	5	3	3	5	5	3	5	3	5	5	4	7	6	7	6	6	5	4	4	5	4	4	4
86	2	1	2	18	2	4	4	4	1	1	4	4	5	2	1	5	2	4	3	5	4	4	.	.	.	49.438	2	2	2	6	6	2	5	2	5	2	2	6	5	7	7	6	6	6	6	6	3	4	5
87	1	1	1	20	1	5	2	4	1	2	2	4	4	2	2	5	1	4	1	5	3	3	.	56.509	.	.	1	1	1	1	1	1	1	1	1	1	1	4	4	4	4	4	2	2	3	6	3	6	6
88	2	1	2	20	1	1	4	4	2	1	3	4	5	1	1	5	3	2	1	5	1	2	.	.	.	21.433	1	1	5	5	5	1	2	1	2	1	1	5	5	5	5	4	4	4	4	5	3	4	3
89	2	1	2	19	3	4	4	3	1	1	5	4	5	1	2	5	4	4	3	5	1	4	.	.	.	27.039	2	5	4	5	4	1	4	4	4	4	4	5	5	7	4	3	3	3	6	6	4	5	6
90	2	1	2	21	3	4	4	5	1	2	4	3	5	2	1	4	2	3	2	5	2	3	.	.	.	17.301	3	2	2	3	3	2	2	2	2	2	2	2	3	3	4	3	2	2	3	4	3	4	4
91	2	2	2	18	3	4	3	4	1	1	5	2	5	3	2	2	2	3	1	5	2	3	.	.	20.765	.	1	3	1	3	3	1	3	3	3	1	1	6	4	7	6	6	6	4	5	6	4	5	4
92	1	1	1	21	1	3	1	5	1	1	1	4	5	1	1	3	1	1	2	5	1	1	.	62.473	.	.	5	5	5	5	5	4	3	3	2	2	3	2	4	2	2	3	3	2	5	6	6	5	5
93	1	1	2	18	1	3	4	4	1	4	2	5	5	1	2	3	2	2	2	5	3	3	.	66.625	.	.	1	5	1	3	5	1	2	2	2	2	2	6	5	6	5	6	6	2	5	6	4	5	5
94	1	1	1	20	1	3	2	4	1	5	1	5	5	1	1	2	4	4	2	5	5	5	.	40.455	.	.	1	1	1	1	1	1	1	1	1	1	1	6	6	1	1	1	1	1	4	6	1	5	5
95	1	1	1	19	1	1	2	5	1	1	4	3	5	2	1	5	2	2	2	5	2	3	.	44.053	.	.	2	5	5	5	5	2	5	5	4	2	3	5	5	6	6	6	5	5	5	6	6	5	5
96	2	1	2	19	2	2	2	4	1	3	2	3	5	3	3	3	3	3	3	5	3	3	.	.	.	20.543	1	1	1	1	1	1	1	1	1	1	1	1	1	6	5	2	2	1	4	5	2	4	5
97	2	1	1	20	1	3	3	5	1	1	3	2	5	1	2	4	2	4	3	5	2	2	.	.	.	213.875	2	4	2	5	4	2	5	3	4	3	5	7	6	7	6	6	6	6	5	6	4	6	5
98	2	1	2	19	2	1	4	5	1	3	5	4	5	3	3	4	1	2	2	5	2	2	.	.	.	28.89	6	6	6	6	6	3	6	5	6	4	6	4	3	5	5	4	6	5	6	6	4	6	5
99	1	1	1	20	1	1	1	2	1	1	4	1	5	1	3	5	1	1	1	5	2	4	.	67.275	.	.	6	6	6	6	6	2	6	3	5	5	3	5	3	5	6	5	6	6	6	6	6	5	5
100	1	1	1	22	1	5	5	5	1	1	1	1	5	1	1	5	1	1	1	5	1	3	.	40.211	.	.	7	1	1	7	7	1	1	1	7	1	1	7	7	7	7	7	7	7	4	6	6	6	6
101	1	1	1	21	1	2	1	5	1	2	2	4	5	2	1	5	2	2	2	4	1	4	.	188.456	.	.	4	5	2	5	5	2	4	3	4	3	2	6	6	5	4	4	5	3	5	5	3	5	5
102	2	2	2	20	1	4	5	5	1	1	4	5	5	1	2	2	2	4	2	5	2	5	.	.	24.391	.	2	2	2	2	2	2	2	2	2	2	2	5	2	6	2	2	2	2	6	6	4	4	4
103	1	2	2	20	.	.	.	.	.	.	.	.	.	.	.	.	.	.	.	.	.	.	.	.	.	.	.	.	.	.	.	.	.	.	.	.	.	.	.	.	.	.	.	.	.	.	.	.	.
104	2	1	1	22	2	3	1	4	2	3	2	4	5	2	2	2	4	3	2	5	2	1	.	.	.	15.199	5	5	5	5	5	5	4	4	4	4	4	4	2	3	4	5	3	3	5	5	3	4	4
105	2	1	1	20	2	2	5	1	1	2	2	5	5	4	4	2	4	4	1	4	2	4	.	.	.	17.387	2	6	5	5	3	1	5	3	6	5	2	6	3	6	6	3	5	5	4	6	2	4	5
106	1	2	2	20	1	2	4	5	1	1	4	1	5	4	2	1	4	4	2	5	1	2	42.902	.	.	.	1	1	1	2	1	1	2	1	2	2	1	7	7	6	1	6	6	1	6	6	3	6	5
107	1	1	1	19	.	.	.	.	.	.	.	.	.	.	.	.	.	.	.	.	.	.	.	.	.	.	.	.	.	.	.	.	.	.	.	.	.	.	.	.	.	.	.	.	.	.	.	.	.
108	2	2	2	24	2	2	4	4	1	2	4	4	4	2	2	4	1	4	2	4	2	2	.	.	14.442	.	2	3	3	5	6	2	3	3	3	3	3	5	5	6	6	6	6	6	4	6	5	4	4
109	1	1	2	20	2	2	3	5	1	2	3	2	5	1	1	1	2	1	1	5	1	2	.	51.118	.	.	2	2	2	2	2	2	2	2	2	2	2	3	3	4	3	5	3	3	4	5	4	4	4
110	1	2	1	24	1	4	5	5	1	1	1	5	5	3	3	5	3	1	1	5	3	3	72.102	.	.	.	1	1	1	2	1	1	1	1	1	1	1	7	7	7	7	6	6	4	3	5	1	3	5
111	2	1	1	21	1	2	5	2	1	1	1	2	3	4	2	4	2	4	4	4	1	2	.	.	.	14.187	2	2	2	4	3	3	2	2	2	2	3	5	3	5	5	3	4	5	5	6	4	5	4
112	1	1	2	20	.	.	.	.	.	.	.	.	.	.	.	.	.	.	.	.	.	.	.	.	.	.	.	.	.	.	.	.	.	.	.	.	.	.	.	.	.	.	.	.	.	.	.	.	.
113	1	2	2	18	1	3	3	4	1	2	2	4	4	1	2	3	2	1	1	5	2	2	37.308	.	.	.	2	6	6	6	6	2	6	6	2	2	2	6	6	2	2	6	6	2	5	6	4	5	5
114	2	1	2	19	2	2	4	4	1	4	.	.	.	.	.	.	.	.	.	.	.	.	.	.	.	.	.	.	.	.	.	.	.	.	.	.	.	.	.	.	.	.	.	.	.	.	.	.	.
115	1	1	2	20	2	4	4	4	1	2	5	4	4	1	3	4	1	4	2	5	3	2	.	15.395	.	.	3	2	2	2	2	1	2	2	2	1	2	6	5	6	4	3	4	3	6	6	6	5	5
116	1	1	1	20	1	5	5	4	1	4	1	4	5	1	2	1	1	2	2	5	1	1	.	35.01	.	.	1	6	3	5	5	1	6	5	4	3	3	7	7	7	6	6	6	5	5	6	5	6	5
117	1	2	1	21	1	3	2	5	1	2	5	4	5	2	2	3	2	3	2	5	2	3	38.353	.	.	.	3	5	2	4	5	2	5	3	5	2	2	4	2	5	5	6	4	5	6	6	4	5	5
118	2	1	1	20	2	5	5	5	1	3	1	5	5	4	1	1	4	5	5	5	1	5	.	.	.	29.059	2	2	2	2	2	2	2	2	2	2	2	7	7	7	7	7	4	2	4	4	3	4	3
119	2	2	1	20	1	1	1	5	1	1	4	2	5	1	1	4	1	1	1	5	1	2	.	.	19.77	.	2	2	2	2	2	2	2	2	2	2	2	4	4	4	3	2	2	2	4	5	4	5	5
120	1	2	2	20	2	2	4	2	1	1	2	3	5	2	3	2	3	3	3	5	3	2	27.325	.	.	.	1	1	1	1	1	1	1	1	1	1	1	7	7	7	6	5	7	3	6	6	5	6	6
121	2	1	1	49	2	3	2	5	1	2	4	4	5	2	1	5	3	3	3	5	2	3	.	.	.	203.174	2	5	2	2	5	6	5	5	5	5	5	6	6	6	5	5	5	5	5	6	3	5	5
122	1	2	1	35	1	1	1	1	1	1	2	3	5	1	2	3	2	3	3	5	2	3	43.767	.	.	.	3	6	2	3	6	1	5	2	5	3	3	7	7	7	7	7	7	7	6	6	6	6	6
123	1	1	2	21	1	3	4	4	1	2	2	1	5	2	3	2	2	4	4	5	2	2	.	31.011	.	.	1	1	1	1	1	1	1	1	1	1	1	1	5	7	6	6	1	1	5	6	6	6	5
124	2	2	2	50	1	4	1	5	1	2	4	2	5	1	1	2	2	2	2	5	2	2	.	.	21.613	.	5	5	5	3	5	2	5	5	5	5	2	6	6	6	5	6	6	6	5	5	5	4	5
125	2	1	2	20	1	2	4	5	2	1	3	2	5	1	1	5	1	1	1	5	1	3	.	.	.	994.453	6	6	3	6	6	1	6	3	2	2	5	2	6	7	3	5	6	5	5	6	3	5	4
126	1	2	2	21	2	2	2	4	1	3	3	3	5	1	3	4	.	.	.	.	.	.	.	.	.	.	.	.	.	.	.	.	.	.	.	.	.	.	.	.	.	.	.	.	.	.	.	.	.
127	1	1	2	20	2	3	4	4	1	4	2	2	5	2	2	3	3	2	1	5	2	3	.	.	.	.	.	.	.	.	.	.	.	.	.	.	.	.	.	.	.	.	.	.	.	.	.	.	.
128	2	2	2	51	1	2	3	3	1	2	3	4	5	3	2	2	3	2	1	5	2	3	.	.	21.094	.	3	3	3	3	1	1	2	2	2	2	2	3	3	2	1	1	1	1	5	6	5	4	4
129	1	2	1	20	1	1	5	1	1	3	5	5	1	5	1	1	1	5	4	1	5	1	33.886	.	.	.	.	.	.	.	.	.	.	.	.	.	.	.	.	.	.	.	.	.	.	.	.	.	.
130	2	1	2	24	1	2	5	4	1	2	2	4	3	1	1	1	1	1	1	5	2	3	.	.	.	39.641	1	6	5	7	7	1	7	6	6	6	2	7	6	7	6	7	7	4	6	6	6	5	4
131	2	2	2	20	2	2	5	5	1	2	3	2	5	2	4	1	2	1	2	5	2	3	.	.	27.042	.	3	2	2	3	5	2	2	2	4	1	2	6	6	6	5	4	6	3	5	5	3	5	6
132	1	2	1	20	1	5	5	5	1	1	5	1	5	1	4	5	1	5	1	5	1	3	22.313	.	.	.	5	6	1	5	6	1	1	1	6	1	1	7	7	7	5	5	6	2	6	6	6	6	6
133	1	2	2	20	1	1	1	5	1	1	.	.	.	.	.	.	.	.	.	.	.	.	.	.	.	.	.	.	.	.	.	.	.	.	.	.	.	.	.	.	.	.	.	.	.	.	.	.	.
134	1	2	1	51	2	2	1	3	1	1	3	2	5	2	1	3	2	3	1	5	1	2	6.559	.	.	.	2	2	2	2	2	2	2	2	2	2	2	6	6	7	6	6	4	4	5	6	4	5	5
135	1	1	1	21	1	2	2	4	1	2	5	1	5	1	2	5	1	2	2	5	1	1	.	19.514	.	.	2	2	2	2	2	2	2	2	2	2	2	2	2	2	2	2	2	2	4	5	4	4	4
136	1	2	2	20	2	3	3	5	1	4	4	4	5	3	2	2	4	4	2	5	2	2	31.504	.	.	.	5	4	2	3	3	1	3	3	2	2	2	3	2	2	3	2	2	2	5	6	5	5	5
137	2	2	1	20	1	1	1	5	4	1	5	2	5	1	2	5	2	2	2	5	2	2	.	.	14.521	.	2	5	3	5	6	1	3	3	3	2	2	5	5	5	5	6	6	3	5	5	6	6	6
138	2	2	1	.	.	.	.	.	.	.	.	.	.	.	.	.	.	.	.	.	.	.	.	.	.	.	.	.	.	.	.	.	.	.	.	.	.	.	.	.	.	.	.	.	.	.	.	.	.
139	2	1	1	20	1	2	4	4	1	1	1	4	5	1	4	5	1	1	1	5	1	1	.	.	.	22.006	1	6	5	2	6	1	6	5	6	1	6	7	7	7	7	6	7	6	3	5	1	5	5
140	1	2	2	22	2	2	3	2	1	1	4	4	5	2	1	5	3	2	3	5	2	1	27.29	.	.	.	1	6	5	6	6	1	6	6	6	6	6	6	5	6	6	6	6	6	6	6	6	5	5
141	2	2	1	20	4	2	4	4	1	2	2	4	5	5	1	2	2	2	2	5	2	2	.	.	23.521	.	1	1	1	1	1	1	1	1	1	1	1	6	6	6	1	5	6	6	1	1	1	1	5
142	1	1	1	20	2	2	3	2	2	2	2	2	4	2	3	3	2	4	2	4	2	2	.	29.369	.	.	1	1	1	1	1	1	1	1	1	1	1	5	1	5	6	3	1	1	.	.	.	.	.
143	2	1	1	20	.	.	.	.	.	.	.	.	.	.	.	.	.	.	.	.	.	.	.	.	.	.	.	.	.	.	.	.	.	.	.	.	.	.	.	.	.	.	.	.	.	.	.	.	.
144	2	1	2	20	1	2	1	5	2	2	4	2	4	1	1	4	2	1	1	5	1	4	.	.	.	31.217	2	2	2	2	2	2	2	2	2	2	2	2	2	5	2	2	1	1	4	6	4	5	5
145	2	2	2	.	.	.	.	.	.	.	.	.	.	.	.	.	.	.	.	.	.	.	.	.	.	.	.	.	.	.	.	.	.	.	.	.	.	.	.	.	.	.	.	.	.	.	.	.	.
146	2	1	2	20	1	2	3	4	1	1	3	3	4	1	4	4	2	2	2	4	2	2	.	.	.	23.567	4	6	4	5	4	2	4	3	3	3	3	3	4	3	4	5	4	3	5	5	4	4	4
147	2	1	2	.	.	.	.	.	.	.	.	.	.	.	.	.	.	.	.	.	.	.	.	.	.	.	.	.	.	.	.	.	.	.	.	.	.	.	.	.	.	.	.	.	.	.	.	.	.
148	2	1	2	.	.	.	.	.	.	.	.	.	.	.	.	.	.	.	.	.	.	.	.	.	.	.	.	.	.	.	.	.	.	.	.	.	.	.	.	.	.	.	.	.	.	.	.	.	.
149	2	2	1	19	4	3	4	2	1	2	2	3	4	4	4	2	2	3	2	4	3	3	.	.	.	.	.	.	.	.	.	.	.	.	.	.	.	.	.	.	.	.	.	.	.	.	.	.	.
150	2	1	1	20	3	2	4	2	1	1	4	2	4	5	4	3	2	2	1	5	4	4	.	.	.	35.648	1	1	1	5	6	1	1	1	1	1	1	6	6	6	6	6	5	6	4	5	5	4	3
151	2	2	1	19	2	1	2	3	1	1	3	3	5	1	2	4	3	2	2	5	3	2	.	.	22.486	.	2	2	2	2	2	2	2	2	2	2	2	2	6	6	2	4	2	2	4	6	2	4	4
152	1	1	2	19	2	2	2	4	1	2	4	2	5	2	3	3	2	3	1	5	2	2	.	29.96	.	.	2	5	4	3	3	2	5	2	4	2	5	6	5	6	6	4	3	3	5	6	4	4	4
153	2	2	.	.	.	.	.	.	.	.	.	.	.	.	.	.	.	.	.	.	.	.	.	.	.	.	.	.	.	.	.	.	.	.	.	.	.	.	.	.	.	.	.	.	.	.	.	.	.
154	1	2	1	22	.	.	.	.	.	.	.	.	.	.	.	.	.	.	.	.	.	.	32.323	.	.	.	.	.	.	.	.	.	.	.	.	.	.	.	.	.	.	.	.	.	.	.	.	.	.
155	2	2	1	19	3	2	2	2	1	2	2	4	3	3	3	4	.	.	.	.	.	.	.	.	.	.	.	.	.	.	.	.	.	.	.	.	.	.	.	.	.	.	.	.	.	.	.	.	.
156	2	2	1	20	2	1	2	4	1	2	2	2	4	2	2	3	2	4	3	5	3	3	.	.	58.605	.	2	2	2	2	2	2	2	2	2	2	2	6	5	6	5	3	3	3	4	5	5	5	5
157	2	1	1	19	2	4	4	5	1	2	3	4	5	2	2	3	4	3	3	5	3	4	.	.	.	17.907	4	5	2	5	4	1	3	2	6	4	2	4	4	3	2	2	2	5	5	5	3	5	4
158	2	2	2	21	3	4	4	5	1	2	4	3	5	3	2	3	3	4	3	5	2	3	.	.	46.809	.	4	4	3	3	4	2	3	3	2	3	3	2	2	3	3	4	3	4	4	5	4	4	4
159	1	1	2	19	1	2	5	4	1	1	2	4	5	1	4	2	1	1	1	5	2	5	.	33.322	.	.	1	3	5	4	3	2	7	7	7	4	5	3	3	2	3	2	3	3	5	6	3	5	4
160	1	1	1	18	1	4	5	5	1	1	4	5	5	1	1	5	1	5	1	5	1	3	.	154.232	.	.	7	1	1	1	7	1	.	.	.	.	.	.	.	.	.	.	.	.	.	.	.	.	.
161	1	2	1	21	1	5	5	5	1	2	5	2	5	1	1	5	1	1	1	5	1	5	23.037	.	.	.	2	6	1	7	7	1	7	6	7	6	2	7	7	7	7	5	7	7	6	6	6	6	4
162	2	1	2	20	1	2	4	5	2	2	4	2	5	1	3	4	3	4	4	5	2	2	.	.	.	13.853	3	3	3	3	3	2	5	3	5	3	5	5	5	6	5	5	6	3	5	6	4	5	5
163	1	2	2	18	1	2	2	5	1	2	4	3	5	1	2	2	1	2	2	5	2	3	38.39	.	.	.	6	6	6	6	7	4	6	6	6	5	6	.	.	.	.	.	.	.	.	.	.	.	.
164	2	1	1	20	2	4	5	5	1	4	1	3	5	2	2	3	2	4	5	5	2	1	.	.	.	83.913	1	1	1	1	1	1	1	1	1	1	1	1	1	5	1	6	1	1	5	6	5	4	5
165	1	1	1	26	.	.	.	.	.	.	.	.	.	.	.	.	.	.	.	.	.	.	.	.	.	.	.	.	.	.	.	.	.	.	.	.	.	.	.	.	.	.	.	.	.	.	.	.	.
166	1	1	1	20	1	1	4	5	2	2	4	3	5	1	1	2	1	1	1	5	3	2	.	32.119	.	.	1	1	1	1	1	1	1	1	1	1	1	6	6	6	4	4	5	3	4	6	3	4	4
167	2	2	2	19	1	1	2	5	2	2	4	2	5	2	1	4	.	.	.	.	.	.	.	.	.	.	.	.	.	.	.	.	.	.	.	.	.	.	.	.	.	.	.	.	.	.	.	.	.
168	2	2	1	21	3	3	4	5	2	2	3	3	4	3	2	4	3	2	2	5	2	2	.	.	42.734	.	3	5	3	3	2	3	4	3	3	3	2	6	4	3	5	4	2	4	5	5	4	4	4
169	2	2	2	19	2	1	4	5	1	2	2	2	5	2	2	3	3	3	3	5	2	3	.	.	37.975	.	2	2	2	2	2	2	2	2	2	2	2	4	4	4	4	2	2	2	4	6	4	5	5
170	2	2	1	21	2	3	4	3	1	1	2	3	4	2	3	1	2	4	2	5	3	2	.	.	50.7	.	1	1	1	1	1	1	1	1	1	1	1	7	7	7	4	4	1	1	3	5	1	4	4
171	2	2	1	21	1	1	2	3	1	2	2	4	5	2	1	4	2	1	1	5	2	4	.	.	17.552	.	3	3	1	1	1	1	1	3	1	1	2	1	1	2	1	1	4	1	4	6	1	3	4
172	1	2	2	23	2	4	1	5	1	2	5	4	5	1	1	5	1	2	2	5	1	3	57.754	.	.	.	2	2	1	2	2	1	2	2	1	2	2	1	2	2	2	2	2	2	4	5	2	4	4
173	1	2	1	21	1	2	4	5	1	2	4	1	5	1	2	2	2	2	2	5	1	2	67.763	.	.	.	2	5	2	5	5	2	5	5	5	2	2	6	6	6	6	5	5	5	5	6	3	5	4
174	2	1	2	40	1	1	1	5	1	2	4	3	5	2	1	4	2	2	2	5	1	2	.	.	.	54.489	2	5	4	4	5	4	5	4	4	4	4	5	4	6	6	5	4	5	4	5	3	4	5
175	2	1	1	32	3	2	5	5	1	2	3	1	5	1	2	4	3	2	2	5	1	2	.	.	.	37.002	6	6	6	5	5	3	5	5	5	5	5	4	4	6	5	4	5	5	6	6	2	5	5
176	2	2	2	19	3	2	2	5	1	2	2	5	5	1	3	2	2	4	4	5	1	2	.	.	29.878	.	2	2	2	2	2	2	2	2	2	2	2	6	6	6	6	2	2	2	5	5	3	5	4
177	1	2	1	21	2	4	4	2	1	2	4	4	4	2	2	4	2	4	2	4	2	2	34.447	.	.	.	1	5	1	3	2	1	5	3	3	3	1	6	6	6	5	4	2	5	5	5	4	5	5
178	2	2	1	19	1	4	2	5	1	3	3	4	5	2	2	4	2	4	4	5	2	3	.	.	29.8	.	1	1	1	2	2	2	1	1	1	1	1	1	1	1	1	1	1	1	4	4	2	4	4
179	2	2	1	22	1	5	1	3	1	1	1	5	5	3	1	4	3	2	2	5	2	2	.	.	23.95	.	3	3	3	5	4	6	3	3	2	5	5	4	4	4	4	6	3	6	4	5	3	5	5
180	1	2	1	20	3	4	4	4	1	2	2	3	4	2	3	2	2	1	2	4	3	4	20.175	.	.	.	1	1	1	1	1	1	1	1	1	1	1	6	6	6	2	3	5	2	4	5	3	5	5
181	2	1	2	21	1	1	5	4	1	2	3	5	5	1	2	4	2	4	4	5	2	1	.	.	.	29.262	3	2	1	2	2	2	2	2	2	2	2	3	2	2	2	1	1	1	4	6	6	5	5
182	2	2	2	22	1	1	2	5	1	2	4	4	5	1	2	2	2	2	1	5	2	2	.	.	43.708	.	2	3	2	3	2	2	3	3	3	3	3	6	5	5	3	5	5	3	5	6	5	4	4
183	2	2	1	.	.	.	.	.	.	.	.	.	.	.	.	.	.	.	.	.	.	.	.	.	.	.	.	.	.	.	.	.	.	.	.	.	.	.	.	.	.	.	.	.	.	.	.	.	.
184	1	1	1	21	2	1	2	3	1	2	.	.	.	.	.	.	.	.	.	.	.	.	.	.	.	.	.	.	.	.	.	.	.	.	.	.	.	.	.	.	.	.	.	.	.	.	.	.	.
185	2	1	.	.	.	.	.	.	.	.	.	.	.	.	.	.	.	.	.	.	.	.	.	.	.	.	.	.	.	.	.	.	.	.	.	.	.	.	.	.	.	.	.	.	.	.	.	.	.
186	2	2	1	21	.	.	.	.	.	.	.	.	.	.	.	.	.	.	.	.	.	.	.	.	.	.	.	.	.	.	.	.	.	.	.	.	.	.	.	.	.	.	.	.	.	.	.	.	.
[truncated: 9 more columns]
